# Supplementary material for: Meta-omic signatures of microbial metal and nitrogen cycling in marine oxygen minimum zones
Source: Front Microbiol. 2015 Sep 28;6:998. doi: 10.3389/fmicb.2015.00998 (PMC4585252; doi:10.3389/fmicb.2015.00998)
Supplement: Supplementary file 2 [file Table5.XLSX]

## Sheet: all genes
Table S5. Fe and Cu-binding SCOPe fold families used in bioinformatics analyses from Dupont et al. (2006, 2010), number of genes encoding each fold family in genomes of ammonia-oxidizing thaumarchaeote Nitrosopumilus maritimus,
nitrite-oxidizing bacterium Nitrospina gracilis and anammox planctomycete Scalindua profunda, and number of transcripts encoding each fold family in metagenomes from ETNP station 6 and ESTP station 3. “Other” fold families each
represented <4% of total genes encoding Fe or Cu-binding proteins in OMZ metagenomes. Red text indicates transcripts quantified as described in Ganesh et al. (2015).
					gene copies per genome				transcripts per metatranscriptome
SCOPe ID	Copper-binding proteins (major families)	sunID	PFAM		N. gracilis	N. maritimus	S. profunda		ETNP-06: 30 m	ETNP-06: 85 m	ETNP-06: 100 m	ETNP-06: 125 m	ETNP-06: 300 m	ETSP-03: 50 m	ETSP-03: 85 m	ETSP-03: 110 m	ETSP-06: 200 m
	Ammonia monooxygenase subunit C (amoC; Ganesh et al., 2015)								42	58	2	1	0
b.1.8.1	Cu,Zn superoxide dismutase-like	49330			0	0	0		1	0	0	2	0	0	0	0	0
b.6.1.1	Plastocyanin/Azurin-like	49504			0	8	3		5	14	4	4	4	16	1	6	7
b.6.1.2	Periplasmic domain of cytochrome c oxidase subunit II	49541			0	1	2		18	17	9	11	9	5	3	10	9
b.6.1.3	Multidomain cupredoxins	49550			2	6	3		4	34	11	11	4	6	19	242	42
	Copper-containing nitrite reductase (nirK, Ganesh et al., 2015)								156	83	6	3	3
b.30.2.1	Amine oxidase catalytic domain	49999			0	0	0		0	0	0	0	0	3	1	0	1
b.69.1.1	Galactose oxidase, central domain	50966			0	0	0		0	0	0	1	0	0	0	0	0
b.69.3.1	Nitrous oxide reductase, N-terminal domain	50975			0	0	2		0	2	0	0	0	0	0	1	4
	Nitrous oxide reductase subunit Z (nosZ; Ganesh et al., 2015)								0	3	0	0	1
b.6.1.4	Nitrosocyanin	63392			0	0	0		0	0	0	0	0	0	0	0	0
f.24.1.1	Cytochrome c oxidase subunit I-like	81441			1	1	3		62	58	27	40	35	81	21	96	49
	Copper-binding proteins (other families)
b.6.1.5	Ephrin ectodomain	74874			0	0	0		0	0	0	0	0	0	0	0	0
b.86.1.1	Hedgehog C-terminal (Hog) autoprocessing domain	51295			0	0	0		0	0	0	0	0	0	0	0	0
b.86.1.2	Intein (protein splicing domain)	51298			0	0	0		0	0	0	0	0	0	0	0	0
d.230.3.1	Amyloid beta a4 protein copper binding domain (domain 2)	89812			0	0	0		0	0	0	0	0	0	0	0	0
b.6.1.6	Peptidylarginine deiminase Pad4, N-terminal domain	110107			0	0	0		0	0	0	0	0	0	0	0	0
b.6.1.7	SO1698-like	141095			0	0	0		0	0	0	0	0	0	0	0	0
g.46.1.1	Metallothionein	57869			0	0	0		0	0	0	0	0	0	0	0	0
		Sum			3	16	13		246	211	57	72	56	111	45	355	112
		Total predicted genes			3147	1997	4756		87916	139160	129225	197419	87610	89818	35606	160479	88230
		Normalized Cu genes**			0.000953289	0.00801202	0.00273339		279.813	151.624	44.1091	36.4707	63.9196	123.583	126.383	221.213	126.941
		** (Cu genes/total predicted genes)x100 for genomes; (Cu transcripts/total functional gene transcripts)x100,000 for metatranscriptomes
	Iron-binding proteins (major families)
	Hydrazine oxidoreductase (hzo; Ganesh et al., 2015)								0	20	115	256	134
	Hydrazine synthase (hzs; Ganesh et al., 2015)								1	67	214	578	252
	Nitric oxide reductase (norB; Ganesh et al., 2015)								0	1	0	0	1
a.25.1.2	Ribonucleotide reductase-like	47253			0	0	7		18	3	4	5	4	22	3	6	3
a.56.1.1	CO dehydrogenase ISP C-domain like	47742			0	0	5		6	6	10	27	13	8	7	21	15
c.81.1.1	Formate dehydrogenase/DMSO reductase, domains 1-3	53707			1	0	35		9	50	50	87	163	39	15	54	228
	Dissimilatory nitrate reductase (narG; Ganesh et al., 2015)								3	130	168	211	276
	Nitrite oxidoreductase (nxrB; Ganesh et al., 2015)								1	53	19	5	3
d.15.4.2	2Fe-2S ferredoxin domains from multidomain proteins	54312			0	0	4		6	10	9	31	24	12	9	23	11
d.58.1.5	Ferredoxin domains from multidomain proteins	54884			5	1	19		13	70	54	95	77	25	19	45	165
a.93.1.3	Catalase-peroxidase KatG	74753			0	0	3		30	4	12	1	0	38	6	5	1
f.24.1.1	Cytochrome c oxidase subunit I-like	81441			1	1	3		62	58	27	40	35	81	21	96	49
f.26.1.1	Bacterial photosystem II reaction center, L and M subunits	81482			0	0	0		629	122	12	10	6	170	6	11	0
f.21.1.2	Cytochrome b of cytochrome bc1 complex (ubiquinol-cytochrome c reductase)	81642			2	1	5		27	20	9	7	9	47	8	25	20
	Iron-binding proteins (others)
a.1.1.1	Truncated hemoglobin	46459			0	0	1		0	1	0	0	0	0	0	4	0
a.1.1.2	Globins	46463			0	0	2		0	0	0	0	0	0	0	0	0
a.1.2.1	Fumarate reductase/succinate dehydrogenase iron-sulfur protein, C-terminal domain	46549			2	1	0		5	2	2	2	4	4	0	11	2
a.1.2.2	Dihydropyrimidine dehydrogenase, N-terminal domain	46553			0	0	3		0	0	0	2	0	0	0	0	0
a.3.1.1	Monodomain cytochrome c	46627			0	0	3		9	6	2	3	2	7	0	7	4
a.3.1.2	N-terminal (heme c) domain of cytochrome cd1-nitrite reductase	46671			0	0	0		0	4	0	0	0	0	0	2	0
	Cytochrome cd1-nitrite reductase (nirS; Ganesh et al., 2015)								0	36	6	6	4
a.3.1.3	Cytochrome bc1 domain	46676			0	0	0		4	4	1	2	1	9	0	9	1
a.3.1.4	Two-domain cytochrome c	46680			0	0	2		8	3	6	1	2	1	3	1	4
a.3.1.5	Di-heme cytochrome c peroxidase	46685			1	0	2		0	0	1	5	1	1	0	1	7
a.24.3.1	Cytochrome b562	47176	PF07361		0	0	0		0	0	0	0	0	0	0	0	0
a.24.3.2	Cytochrome c'-like	47179	PF01322		0	0	0		0	0	0	0	0	0	0	0	0
a.24.4.1	Hemerythrin	47189			0	0	2		0	1	0	0	0	0	0	0	0
a.25.1.1	Ferritin	47241			1	1	6		49	57	55	40	11	26	12	52	46
a.39.3.1	Cloroperoxidase	47572			0	0	0		0	0	0	0	0	0	0	0	0
a.93.1.1	CCP-like	48114			0	0	0		0	1	0	0	0	0	0	1	0
a.93.1.2	Myeloperoxidase-like	48132			0	0	0		0	0	0	0	0	0	0	0	0
a.96.1.1	Endonuclease III	48151			1	1	4		5	3	1	0	2	2	2	8	9
a.96.1.2	Mismatch glycosylase	48154			1	0	7		1	1	0	0	1	2	0	2	1
a.104.1.1	Cytochrome P450	48265			0	0	3		0	0	0	1	0	2	3	0	1
a.110.1.1	Aldehyde ferredoxin oxidoreductase, C-terminal domains	48311	PF01314		0	0	0		1	2	2	7	3	12	5	6	12
a.119.1.1	Plant lipoxigenases	48485	PF00305		0	0	0		0	0	0	0	0	0	0	0	0
a.119.1.2	Animal lipoxigenases	48489	PF00305		0	0	0		0	0	0	0	0	0	0	0	0
a.132.1.1	Eukaryotic type heme oxygenase	48614	PF01126		0	0	0		0	0	0	0	0	0	0	0	0
a.138.1.1	Cytochrome c3-like	48696			0	0	0		0	0	0	0	0	0	0	0	0
a.138.1.2	Photosynthetic reaction centre (cytochrome subunit)	48707	PF02276		0	0	0		0	1	0	0	0	1	0	0	0
a.138.1.3	Di-heme elbow motif	48711			2	0	13		0	6	23	36	36	2	3	16	37
b.1.13.1	Superoxide reductase-like	49368	PF01880		0	0	2		0	2	1	1	0	0	0	1	0
b.2.6.1	Cytochrome f, large domain	49442			0	0	0		2	2	0	1	0	8	0	2	0
b.3.6.1	Aromatic compound dioxygenase	49483			1	0	0		0	0	0	0	0	0	1	0	2
b.33.1.1	Rieske iron-sulfur protein (ISP)	50023			3	2	10		11	11	9	4	7	14	4	35	12
b.33.1.2	Ring hydroxylating alpha subunit ISP domain	50033			0	0	0		1	2	0	0	2	7	1	0	4
b.70.2.1	C-terminal (heme d1) domain of cytochrome cd1-nitrite reductase	51005			0	0	3		0	18	1	2	3	0	0	3	2
b.82.1.4	Homogentisate dioxygenase	51194	PF04209		1	0	0		1	0	0	0	0	0	0	0	0
b.82.2.1	Penicillin synthase-like	51198	PF13532		0	0	2		0	0	0	0	0	0	0	1	0
b.82.2.2	Clavaminate synthase	51203			0	0	0		0	0	0	0	0	0	0	0	0
b.82.3.1	CO-sensing protein CooA, N-terminal domain	51207			0	0	0		0	0	0	0	0	0	0	0	0
c.4.1.1	N-terminal domain of adrenodoxin reductase-like	51972			1	0	7		4	5	4	6	5	4	1	10	6
c.7.1.3	Class III anaerobic ribonucleotide reductase NRDD subunit	52005	PF13597		0	0	1		0	0	0	0	0	0	0	1	0
c.47.1.11	Thioredoxin-like 2Fe-2S ferredoxin	52918			2	0	0		0	1	2	1	0	0	0	3	0
c.56.1.1	Hydrogenase maturating endopeptidase HybD	53164	PF01750		0	0	2		0	0	0	0	0	0	0	0	0
c.83.1.1	Aconitase iron-sulfur domain	53733			2	3	15		27	24	21	20	12	33	10	70	21
c.92.1.1	Ferrochelatase	53801	PF00762		1	0	3		0	0	0	0	0	1	0	3	0
c.92.2.1	Periplasmic ferric siderophore binding protein FhuD	53808	PF01497		0	0	0		0	0	0	0	0	0	0	0	0
c.92.2.3	Nitrogenase iron-molybdenum protein	53816	PF00148		0	0	0		0	0	0	0	0	0	0	0	0
c.96.1.1	Fe-only hydrogenase	53921			0	0	0		0	0	0	0	0	0	0	0	0
d.13.1.2	Hexose-1-phosphate uridylyltransferase	54207			1	1	3		0	1	0	1	0	1	2	1	0
d.15.4.1	2Fe-2S ferredoxin-related	54293			0	0	4		7	23	3	3	2	2	0	4	1
d.32.1.3	Extradiol dioxygenases	54602			1	0	7		0	2	1	1	1	0	2	1	8
d.35.1.1	Heme-binding protein A (HasA)	54622	PF06438		0	0	0		0	0	0	0	0	0	0	0	0
d.44.1.1	Fe,Mn superoxide dismutase (SOD), C-terminal domain	54720			0	2	5		4	0	7	5	1	11	8	35	9
d.58.1.1	Short-chain ferredoxins	54863			2	0	3		1	2	4	5	1	1	2	7	4
d.58.1.2	7-Fe ferredoxin	54870			0	0	1		11	17	8	8	5	24	1	27	14
d.58.1.3	Archaeal ferredoxins	54874			0	3	0		19	8	0	3	1	5	14	23	1
d.58.1.4	Single 4Fe-4S cluster ferredoxin	54877	PF13459		0	0	0		0	0	0	0	0	0	0	0	0
d.110.3.2	Heme-binding PAS domain	55789			3	0	4		0	1	0	0	0	0	0	1	1
d.120.1.1	Cytochrome b5	55857			0	0	0		0	0	1	0	0	0	0	0	0
d.129.3.3	Ring hydroxylating alpha subunit catalytic domain	55969	PF00848		0	0	0		0	0	0	0	0	0	0	0	0
d.134.1.1	Sulfite reductase hemoprotein (SiRHP), domains 2 and 4	56015			2	1	1		1	2	1	0	5	0	0	5	3
d.157.1.3	ROO N-terminal domain-like	56291			0	0	5		0	0	0	0	0	0	0	0	4
d.159.1.1	Purple acid phosphatase	56301	PF00149		0	0	0		0	0	0	1	0	0	1	1	0
d.174.1.1	Nitric oxide (NO) synthase oxygenase domain	56513			0	0	0		0	0	0	0	0	0	0	0	0
d.178.1.1	Aromatic aminoacid monoxygenases	56535			0	0	0		0	0	0	0	0	0	0	0	1
e.5.1.1	Heme-dependent catalases	56635			0	0	1		0	0	3	2	1	0	0	0	0
e.18.1.1	Nickel-iron hydrogenase, large subunit	56763			1	0	3		0	0	0	6	2	0	0	0	3
e.19.1.1	Nickel-iron hydrogenase, small subunit	56771			0	0	2		0	0	1	2	1	0	0	1	1
e.26.1.1	Hybrid cluster protein (prismane protein)	56822	PF03063		0	0	0		0	0	0	0	1	0	0	6	2
f.21.2.1	Fumarate reductase respiratory complex cytochrome b subunit	56910			0	0	0		0	0	0	3	0	0	0	0	0
g.35.1.1	HIPIP (high potential iron protein)	57653			1	0	3		0	0	0	0	0	0	0	0	0
g.36.1.1	Ferredoxin thioredoxin reductase (FTR), catalytic beta chain	57663			0	0	0		0	0	0	0	0	0	0	0	0
g.41.5.1	Rubredoxin	57803			0	0	3		3	0	1	1	2	2	0	0	1
g.41.5.2	Desulforedoxin	57813	PF06397		0	0	0		0	0	0	0	0	0	0	0	0
a.132.1.2	Heme oxygenase HemO (PigA)	63627	PF01126		0	0	0		0	0	0	0	0	0	0	0	0
b.82.2.3	Gab protein (hypothetical protein YgaT)	63855	PF08943		0	0	1		0	0	0	0	0	0	0	0	0
b.82.2.4	Type II Proline 3-hydroxylase (proline oxidase)	63858			0	0	0		0	0	0	0	0	0	0	0	0
e.26.1.2	Carbon monoxide dehydrogenase	64514	PF03063		0	0	4		0	0	7	9	6	0	0	0	3
a.3.1.6	Quinoprotein alcohol dehydrogenase, C-terminal domain	68952			0	0	0		0	0	0	1	0	0	1	1	0
a.3.1.7	Quinohemoprotein amine dehydrogenase A chain, domains 1 and 2	68956			0	0	1		0	0	0	0	0	0	0	0	0
c.1.9.5	Cytosine deaminase catalytic domain	69390	PF13147		0	0	1		0	0	0	1	0	2	1	0	2
a.1.1.4	Nerve tissue mini-hemoglobin (neural globin)	74660	PF00042		0	0	0		0	0	0	0	0	0	0	0	0
b.82.2.5	TauD/TfdA-like	75038	PF02668		0	0	0		4	1	1	0	1	4	3	2	1
f.21.1.1	Formate dehydrogenase N, cytochrome (gamma) subunit	75645	PF00033		0	0	0		0	0	0	0	0	0	0	0	0
f.21.2.2	Succinate dehydrogenase/Fumarate reductase transmembrane	81373			0	0	0		0	1	4	3	6	0	4	0	0
a.3.1.8	Di-heme cytochrome c SoxA	81677			0	0	0		0	0	0	0	0	7	0	1	1
b.40.9.1	Heme chaperone CcmE	82094			1	0	0		2	0	1	1	4	0	0	7	2
b.82.2.6	Hypoxia-inducible factor HIF inhibitor (FIH1)	82194			0	0	1		0	0	0	0	0	0	0	0	0
c.1.9.10	N-acetylglucosamine-6-phosphate deacetylase	82261	PF01979		0	0	0		0	0	0	0	0	0	0	1	0
e.26.1.3	Acetyl-CoA synthase	82852			0	0	3		0	1	5	7	2	0	0	1	17
b.82.2.7	YhcH-like	89413	PF04074		0	0	1		0	0	0	0	0	0	0	0	0
b.82.2.8	Gamma-Butyrobetaine hydroxylase	89416	PF03322		0	0	0		0	0	0	0	0	0	0	0	0
a.118.1.15	Mo25 protein	101407	PF08569		0	0	0		0	0	0	0	0	0	0	0	0
b.82.1.12	Pirin	101984			1	0	3		4	1	4	6	0	1	4	4	3
c.1.28.1	Biotin synthase	102115			1	1	4		2	1	2	2	1	3	0	20	7
c.1.28.2	Oxygen-independent coproporphyrinogen III oxidase HemN	102118			1	0	9		0	0	1	0	0	2	0	2	9
c.66.1.39	Hypothetical protein TT0836	102578	PF06325		0	0	0		0	2	0	0	0	0	0	1	0
c.135.1.1	NIF3 (NGG1p interacting factor 3)-like	102706	PF01784		1	0	2		0	1	1	0	0	0	0	2	3
f.23.23.1	Cytochrome f subunit of the cytochrome b6f complex	103432			0	0	0		0	0	0	0	0	0	0	0	0
f.21.3.1	Respiratory nitrate reductase 1 gamma chain	103502			0	0	1		0	4	2	3	7	0	0	1	10
c.1.28.3	MoCo biosynthesis proteins	110388	PF06463		2	1	11		2	2	5	6	1	4	5	13	3
d.278.1.1	H-NOX domain	111127	PF07700		0	0	0		0	0	0	0	0	0	0	0	0
		Sum			46	20	261		992	789	574	739	757	647	187	703	777
		Total predicted genes			3147	1997	4756		87916	139160	129225	197419	87610	89818	35606	160479	88230
		Normalized Fe genes*			0.0146171	0.010015	0.054878		1128.35	566.973	444.186	374.331	864.057	720.346	525.192	438.064	880.653
		* (Fe genes/total predicted genes)x100 for genomes; (Fe transcripts/total functional gene transcripts)x100,000 for metatranscriptomes
